# Supplementary material for: The Relationships Between Healthcare Access, Gender, and Psychedelics and Their Effects on Distress
Source: Healthcare (Basel). 2025 May 16;13(10):1158. doi: 10.3390/healthcare13101158 (PMC12110895; doi:10.3390/healthcare13101158)
Supplement: Supplementary file 1 [file healthcare-13-01158-s001.zip]

Archive with 1 entries (1 files):
- healthcare-3566888-supplementary.pdf
